# Supplementary material for: Effects of Fish Oil and Grape Seed Extract Combination on Hepatic Endogenous Antioxidants and Bioactive Lipids in Diet-Induced Early Stages of Insulin Resistance in Rats
Source: Mar Drugs. 2020 Jun 16;18(6):318. doi: 10.3390/md18060318 (PMC7345288; doi:10.3390/md18060318)
Supplement: Supplementary file 1 [file marinedrugs-18-00318-s001.zip]

Archive with 6 entries (5 files):
- supplementary_material/
- supplementary_material/Taltavull-FishOilAndGrapeSeedExtract-TableS1.pdf
- supplementary_material/Taltavull-FishOilAndGrapeSeedExtract-TableS2.pdf
- supplementary_material/Taltavull-FishOilAndGrapeSeedExtract-TableS3.pdf
- supplementary_material/Taltavull-FishOilAndGrapeSeedExtract-TableS4.pdf
- supplementary_material/Taltavull-FishOilAndGrapeSeedExtract-TableS5.pdf
